# Supplementary material for: A Transfer Learning Framework for Predicting and Interpreting Drug Responses via Single-Cell RNA-Seq Data
Source: Int J Mol Sci. 2025 May 4;26(9):4365. doi: 10.3390/ijms26094365 (PMC12072357; doi:10.3390/ijms26094365)
Supplement: Supplementary file 1 [file ijms-26-04365-s001.zip]

Archive with 1 entries (1 files):
- ijms-3614586-supplementary.pdf
